# Supplementary material for: Effects of repetitive peripheral magnetic stimulation vs. conventional therapy in the management of carpal tunnel syndrome: a pilot randomized controlled trial
Source: PeerJ. 2023 May 18;11:e15398. doi: 10.7717/peerj.15398 (PMC10200096; doi:10.7717/peerj.15398)
Supplement: Supplemental Information 1 [file peerj-11-15398-s001.xls]

## Sheet: Datafile
Id	Group	date	month	year	Age	Sex	Weight	Height	BMI	Underlying	med	cigarette	caffeine	alcohol	occupation	worktime	Durationm	SeverityofCTSEMGcriteria	SSS	FSS	Pinchstrength	SDL	SNAP	SCV	MDL	CMAP	MCV	FUSeverityofCTSEMGcriteria	FU_SSS	FU_FSS	FU_Pinchstrength	FU_SDL	FU_SNAP	FU_SCV	FU_MDL	FU_CMAP	FU_MCV
1	1	1	10	62	54	1	52	150	23.1	0	0	0	0	0	2	8	4	2	2.09	2	4.67	4.7	6	56	4.5	6.8	78	2	1.45	1.5	12	4.6	21	56.1	4.5	7.5	50.3
2	1	3	10	62	61	0	84	160	32.8	1	1	0	0	1	3	8	2	2	1.72	1	14.67	4.9	7.5	55	4.6	12	51	2	1.36	1	19.33	4.7	7.15	68.2	4.6	10	50.8
3	0	9	10	62	48	1	65	163	24.5	1	0	0	0	1	5	7	3	1	2.36	1.375	14.67	3.7	22	55	3.8	8.7	53	1	1.82	1.125	15.67	3.7	18.1	60.1	3.9	9.7	57.9
4	1	24	10	62	34	1	56	163	21.1	1	1	0	0	0	3	12	6	2	2.64	1.875	9.33	3.73	9.7	56	4.4	10.1	58	0	1.54	1.375	14.67	3.5	10.3	54	4.2	9.2	53.6
5	0	28	11	62	58	0	78	170	27	4	1	0	0	1	5	8	5	2	0.63	1.125	20.67	4.5	8.7	61	4.7	9	55	2	1.18	1	25.33	5	11.2	60.5	4.83	8.3	57.9
6	1	12	12	62	65	1	59.7	158	23.9	3	0	0	0	0	5	1	2	2	1.27	1.5	12.33	6.2	9	55	6.4	7	51
7	0	18	12	62	41	1	60	156	24.7	0	0	0	0	1	2	8	24	2	2.45	2.625	13	4.83	8.5	51.4	4.5	7.2	50.9	2	1.73	1.625	19.8	4.85	19	62	4.5	7.9	54.1
8	0	7	1	63	55	1	52	160	20.3	4	0	0	0	0	2	6	4	1	1.64	1	15.33	3.37	15.3	57.4	3.3	10.4	59.9	1	1.18	1	16	3.81	13.7	60	3.13	9.8	58
9	0	8	1	63	70	0	75	168	26.6	4	0	0	0	0	4	3	5	2	1.64	2	12.67	13.3	5	58	7.1	2.8	55	2	2.54	1.875	12.33	13.2	12.4	55	7.1	2.8	50
10	1	14	1	63	54	1	57	153	24.3	3	0	0	0	0	2	9	12	1	1.72	1.375	8.67	3.61	6.3	60	3.5	10.3	56.9	0	1.72	1.125	11	3.5	10.1	54	3.7	10.2	56
11	0	19	2	63	50	0	77	160	30.1	0	0	1	0	1	2	8	6	1	1.81	1.375	17	3.67	16.4	63.3	3.3	9.6	54.3	1	1.81	1.5	18.33	3.6	11.5	62.3	3.3	10.2	59
12	1	5	3	63	35	1	63	150	28	0	0	0	0	0	3	10	12	1	3.91	2	9.67	3.83	13.1	58.5	3.6	11	53.6	1	1.64	1.75	14.33	3.8	19.5	58	3.7	7.6	53.4
13	1	5	3	63	54	1	44	148	20.1	3	1	0	0	0	2	8	3	1	2.27	1.125	14.67	4.7	4	54	4.2	9.5	50	1	1.45	1	15.67	4.8	14	52	4.2	6.9	56
14	1	13	3	63	50	1	46.9	150	20.8	0	0	0	0	0	2	8	4	2	3.09	2.625	8	5.1	6	65	4.7	7.1	61	2	2.45	1.625	10	5.2	10	56	4.6	7	51.4
15	0	23	4	63	54	1	52.9	150	23.5	0	0	0	0	0	5	6	12	1	2.18	1.125	19.67	3.7	21	63	3.5	10.7	59	1	2	1.25	19.5	3.7	38.7	57	3.4	9.4	61.3
16	0	15	5	63	47	1	50.4	156	20.7	2	0	0	0	0	2	7	1	2	3.36	2.25	13.67	4.88	4	55	4.4	10.2	51.1	2	1.82	3.5	10.33	5.04	15	55	4.4	10.7	57
17	1	20	5	63	53	1	62.5	159	24.7	0	0	0	1	0	2	7	1	2	2.09	1.25	11	5.59	3.9	48.5	5.7	5.3	55	2	1.36	1	14	5.8	9.3	51	5.8	7.6	50
18	1	21	5	63	33	1	44	153	18.8	4	0	0	0	0	5	5	12	1	2.36	2.375	8.67	4.2	13	61	4.2	13.4	63	1	1.36	2	14	4	17	50	3.9	10.3	53
19	1	25	5	63	53	1	57	153	24.3	0	0	0	0	0	2	4	6	2	1.54	1.5	11	6.2	8	57	6.2	9.4	54	2	1.54	2.375	11.33	6.2	20.6	60	5.94	10.9	55
20	1	29	5	63	50	1	65	157	26.4	0	0	0	0	0	3	12	3	2	2.73	2.375	14	7.2	18	65	6.6	8.1	54	2	1.64	1.75	16	7.5	21	62	5.61	6	62
21	0	8	6	63	53	1	47.5	154	20	0	0	0	0	0	5	5	2	2	2.72	2.375	12	6.7	4	50	5.8	10.6	57	2	2	1.875	13.67	6.56	13	53	5.8	6.2	52.8
22	0	15	6	63	53	0	70	167	25.1	0	0	0	0	0	2	2	2	2	1.45	1	19.67	4.56	10	50.8	5.44	2.8	54.2	2	2	1.125	20.67	4.35	4.7	59	5.3	2.7	54.3
23	0	18	6	63	48	1	69	158	27.6	4	0	0	0	0	2	8	2	2	3	1.25	11	5.79	13.8	65.2	5.44	8.3	53.1	2	1.45	1.625	12.33	5.8	10.7	59	5.6	8.7	51.5
24	0	3	7	63	56	1	63	158	25.24	0	0	0	0	0	3	8	1	2	2.18	2	6.33	4	12	50	4.8	10	48	1	1.72	2.5	6.67	3.6	17	50	3.7	9	51.6

## Sheet: Code
Code
Group	1 rPMS	0 Conventional
Gender	1 male	2 female
Smoke_yes	0 no	1 yes
Caffeine	0 no	1 yes
Alcohol	0 no	1 yes
Dominant hand	1 left	2 right
Occupation	0 No	1 Housewife	2 Government officer	3 Business	4 Agricultural work	5 Others
Worktime	average work time per day
Durationm	Duration of symptoms of CTS in months
SSS	Boston symptom severity score
FSS	Boston function severity score
Pinchstrength	Unit in pound
SDL	Distal sensory peak latency (ms)
SNAP	Sensory nerve action potential (microvolt)
SCV	sensory nerve conduction velocity (m/s)
MDL	Onset motor distal latency (ms)
CMAP	Compound muscle action potential (millivolt)
MCV	Motor nerve conduction velocity (m/s)
SeverityofCTSEMGcriteria	0 normal	1 mild	2 moderate
